# Supplementary material for: Rustitermes boteroi, a new genus and species of soldierless termites (Blattodea, Isoptera, Apicotermitinae) from South America
Source: Zookeys. 2020 Mar 25;922:35–49. doi: 10.3897/zookeys.922.47347 (PMC7113326; doi:10.3897/zookeys.922.47347)
Supplement: XML Treatment for Rustitermes [file zookeys.922.47347-treatment1.xml]

<!DOCTYPE tp:taxon-treatment
  PUBLIC "-//TaxonX//DTD Taxonomic Treatment Publishing DTD v0 20100105//EN" "tax-treatment-NSO.dtd">
<tp:taxon-treatment xmlns:tp="http://www.plazi.org/taxpub"><tp:treatment-meta><kwd-group><label>Taxon classification</label><kwd><named-content xmlns:xlink="http://www.w3.org/1999/xlink" content-type="kingdom">Animalia</named-content></kwd><kwd><named-content xmlns:xlink="http://www.w3.org/1999/xlink" content-type="order">Blattodea</named-content></kwd><kwd><named-content xmlns:xlink="http://www.w3.org/1999/xlink" content-type="family">Termitidae</named-content></kwd></kwd-group><mixed-citation publication-type="journal"><person-group><name><surname>Castro</surname><given-names>Daniel</given-names></name><name><surname>Constantini</surname><given-names>Joice P.</given-names></name><name><surname>Scheffrahn</surname><given-names>Rudolf H.</given-names></name><name><surname>Carrijo</surname><given-names>Tiago F.</given-names></name><name><surname>Cancello</surname><given-names>Eliana M.</given-names></name></person-group><article-title><italic><tp:taxon-name><tp:taxon-name-part taxon-name-part-type="genus" reg="Rustitermes">Rustitermes</tp:taxon-name-part> <tp:taxon-name-part taxon-name-part-type="species" reg="boteroi">boteroi</tp:taxon-name-part></tp:taxon-name></italic>, a new genus and species of soldierless termites (<tp:taxon-name><tp:taxon-name-part taxon-name-part-type="order">Blattodea</tp:taxon-name-part></tp:taxon-name>, <tp:taxon-name><tp:taxon-name-part taxon-name-part-type="order">Isoptera</tp:taxon-name-part></tp:taxon-name>, <tp:taxon-name><tp:taxon-name-part taxon-name-part-type="subfamily">Apicotermitinae</tp:taxon-name-part></tp:taxon-name>) from South America</article-title><source>Zookeys</source><day>25</day><month>3</month><year>2020</year><volume>922</volume><fpage>35</fpage><lpage>49</lpage><pub-id pub-id-type="doi">10.3897/zookeys.922.47347</pub-id></mixed-citation></tp:treatment-meta><tp:nomenclature><tp:taxon-name><object-id xmlns:xlink="http://www.w3.org/1999/xlink" content-type="arpha" xlink:type="simple">A54E1CA4-9EE3-5A01-BA17-8AC2C2747EDE</object-id>
            <tp:taxon-name-part taxon-name-part-type="genus" reg="Rustitermes">Rustitermes</tp:taxon-name-part>
            <object-id xmlns:xlink="http://www.w3.org/1999/xlink" content-type="zoobank" xlink:type="simple">http://zoobank.org/A6BB62D4-9A1E-4FAD-A0B3-B16B56D4CB87</object-id>
          </tp:taxon-name><tp:taxon-authority>Constantini, Castro &amp; Scheffrahn</tp:taxon-authority><tp:taxon-status xmlns:xlink="http://www.w3.org/1999/xlink" xlink:type="simple">gen. nov.</tp:taxon-status></tp:nomenclature><tp:treatment-sec sec-type="type species" id="SECID0EEHAE"><title>Type species.</title><p><italic><tp:taxon-name><tp:taxon-name-part taxon-name-part-type="genus" reg="Rustitermes">Rustitermes</tp:taxon-name-part> <tp:taxon-name-part taxon-name-part-type="species" reg="boteroi">boteroi</tp:taxon-name-part></tp:taxon-name></italic> sp. nov.</p></tp:treatment-sec><tp:treatment-sec sec-type="diagnosis" id="SECID0EVHAE"><title>Diagnosis.</title><p>Enteric valve with six slightly asymmetrical cushions. Each cushion forming a central pouch made of scales smaller than those between the cushions. Each cushion composed of about 60–80 scales, wider at the base and narrower at the apex. Posterior portion of pads truncated, with 35 to 50 rectangular scales arranged from the middle to the apex of the cushion and increasing in density in this same direction.</p><p><bold><italic>Imago</italic></bold> (Fig. <xref ref-type="fig" rid="F1">1</xref>; Table <xref ref-type="table" rid="T1">1</xref>). Fontanelle inconspicuous in both sexes, the region of the fontanelle depressed; medium spot slightly conspicuous. Left mandible with apical tooth a little bit larger than M1 + 2; M3 triangular with lateral margins forming an obtuse angle; non-conspicuous premolar process; molar process not hidden by molar prominence (Fig. <xref ref-type="fig" rid="F2">2C</xref>).</p><fig id="F1" position="float" orientation="portrait"><object-id xmlns:xlink="http://www.w3.org/1999/xlink" content-type="doi" xlink:type="simple">10.3897/zookeys.922.47347.figure1</object-id><object-id xmlns:xlink="http://www.w3.org/1999/xlink" content-type="arpha" xlink:type="simple">1CE25D2A-7F61-5E3A-8E38-47F4487B5C2C</object-id><label>Figure 1.</label><caption><p>Female imago head capsule, pronotum and fore leg of <italic><tp:taxon-name><tp:taxon-name-part taxon-name-part-type="genus" reg="Rustitermes">Rustitermes</tp:taxon-name-part> <tp:taxon-name-part taxon-name-part-type="species" reg="boteroi">boteroi</tp:taxon-name-part></tp:taxon-name></italic> sp. nov. <bold>A</bold> dorsal view <bold>B</bold> lateral view. Specimen from lot <named-content xmlns:xlink="http://www.w3.org/1999/xlink" content-type="dwc:institutional_code" xlink:type="simple">MZUSP</named-content> 26677. Scale bars: 0.5 mm.</p></caption><graphic xmlns:xlink="http://www.w3.org/1999/xlink" xlink:href="zookeys-922-035-g001.jpg" position="float" orientation="portrait" xlink:type="simple" id="oo_393906.jpg"><uri content-type="original_file" xlink:type="simple">https://binary.pensoft.net/fig/393906</uri></graphic></fig><table-wrap id="T1" position="float" orientation="portrait"><label>Table 1.</label><caption><p>Measurements (mm) of imagos of <italic><tp:taxon-name><tp:taxon-name-part taxon-name-part-type="genus" reg="Rustitermes">Rustitermes</tp:taxon-name-part> <tp:taxon-name-part taxon-name-part-type="species" reg="boteroi">boteroi</tp:taxon-name-part></tp:taxon-name></italic> sp. nov. from colony <named-content xmlns:xlink="http://www.w3.org/1999/xlink" content-type="dwc:institutional_code" xlink:type="simple">MZUSP</named-content> 26677.</p></caption><table id="TID0ELOAG" rules="all"><tbody><tr><th rowspan="2" colspan="1"/><th rowspan="1" colspan="2">Female (n = 4)</th><th rowspan="1" colspan="2">Male (n = 5)</th></tr><tr><th rowspan="1" colspan="1">Range</th><th rowspan="1" colspan="1">Mean</th><th rowspan="1" colspan="1">Range</th><th rowspan="1" colspan="1">Mean</th></tr><tr><td rowspan="1" colspan="1">Length of head</td><td rowspan="1" colspan="1">0.78–0.92</td><td rowspan="1" colspan="1">0.83</td><td rowspan="1" colspan="1">0.65–0.78</td><td rowspan="1" colspan="1">0.75</td></tr><tr><td rowspan="1" colspan="1">Width of head with eyes</td><td rowspan="1" colspan="1">1.13–1.20</td><td rowspan="1" colspan="1">1.18</td><td rowspan="1" colspan="1">1.12–1.15</td><td rowspan="1" colspan="1">1.12</td></tr><tr><td rowspan="1" colspan="1">Maximum diameter of compound eye</td><td rowspan="1" colspan="1">0.27</td><td rowspan="1" colspan="1">0.27</td><td rowspan="1" colspan="1">0.27–0-28</td><td rowspan="1" colspan="1">0.27</td></tr><tr><td rowspan="1" colspan="1">Inter-eye distance</td><td rowspan="1" colspan="1">0.87–0.95</td><td rowspan="1" colspan="1">0.93</td><td rowspan="1" colspan="1">0.87–0.88</td><td rowspan="1" colspan="1">0.87</td></tr><tr><td rowspan="1" colspan="1">Maximum diameter of ocellus</td><td rowspan="1" colspan="1">0.12</td><td rowspan="1" colspan="1">0.12</td><td rowspan="1" colspan="1">0.11–0.12</td><td rowspan="1" colspan="1">0.11</td></tr><tr><td rowspan="1" colspan="1">Minimum diameter of ocellus</td><td rowspan="1" colspan="1">0.08–0.09</td><td rowspan="1" colspan="1">0.09</td><td rowspan="1" colspan="1">0.08–0.09</td><td rowspan="1" colspan="1">0.09</td></tr><tr><td rowspan="1" colspan="1">Eye-ocellus distance</td><td rowspan="1" colspan="1">0.08–0.11</td><td rowspan="1" colspan="1">0.1</td><td rowspan="1" colspan="1">0.08–0.1</td><td rowspan="1" colspan="1">0.09</td></tr><tr><td rowspan="1" colspan="1">Length of pronotum</td><td rowspan="1" colspan="1">0.57–0.63</td><td rowspan="1" colspan="1">0.6</td><td rowspan="1" colspan="1">0.55–0.58</td><td rowspan="1" colspan="1">0.56</td></tr><tr><td rowspan="1" colspan="1">Width of pronotum</td><td rowspan="1" colspan="1">1.00–1.08</td><td rowspan="1" colspan="1">1.04</td><td rowspan="1" colspan="1">0.97–0.98</td><td rowspan="1" colspan="1">0.97</td></tr><tr><td rowspan="1" colspan="1">Length of forewing with scale</td><td rowspan="1" colspan="1">11.60–12.13</td><td rowspan="1" colspan="1">11.82</td><td rowspan="1" colspan="1">10.40–10.53</td><td rowspan="1" colspan="1">10.47</td></tr><tr><td rowspan="1" colspan="1">Width of fore tibia</td><td rowspan="1" colspan="1">0.13</td><td rowspan="1" colspan="1">0.13</td><td rowspan="1" colspan="1">0.13</td><td rowspan="1" colspan="1">0.13</td></tr><tr><td rowspan="1" colspan="1">Length of fore tibia</td><td rowspan="1" colspan="1">0.88–0.95</td><td rowspan="1" colspan="1">0.93</td><td rowspan="1" colspan="1">0.83–0.88</td><td rowspan="1" colspan="1">0.86</td></tr></tbody></table></table-wrap><fig id="F2" position="float" orientation="portrait"><object-id xmlns:xlink="http://www.w3.org/1999/xlink" content-type="doi" xlink:type="simple">10.3897/zookeys.922.47347.figure2</object-id><object-id xmlns:xlink="http://www.w3.org/1999/xlink" content-type="arpha" xlink:type="simple">AEA64880-E5E3-55F8-B179-BC48F4459036</object-id><label>Figure 2.</label><caption><p><italic><tp:taxon-name><tp:taxon-name-part taxon-name-part-type="genus" reg="Rustitermes">Rustitermes</tp:taxon-name-part> <tp:taxon-name-part taxon-name-part-type="species" reg="boteroi">boteroi</tp:taxon-name-part></tp:taxon-name></italic> sp. nov. <bold>A, B</bold> worker head capsule in dorsal and lateral view <bold>C</bold> imago mandibles <bold>D</bold> worker mandibles <bold>E</bold> worker right fore tibia <bold>F</bold> live habitus of worker. MP = molar process. Specimens from lot <abbrev xmlns:xlink="http://www.w3.org/1999/xlink" content-type="institution" xlink:title="Colección de artrópodos terrestres de la Amazonía Colombiana of the SINCHI Institute in Leticia, Amazonas, Colombia" id="ABBRID0EDSAE" xlink:type="simple">CATAC</abbrev> 1797 (<bold>A, B</bold>), <named-content xmlns:xlink="http://www.w3.org/1999/xlink" content-type="dwc:institutional_code" xlink:type="simple">MZUSP</named-content> 26677 (<bold>C, D</bold>), BO437 (<bold>E</bold>).</p></caption><graphic xmlns:xlink="http://www.w3.org/1999/xlink" xlink:href="zookeys-922-035-g002.jpg" position="float" orientation="portrait" xlink:type="simple" id="oo_393907.jpg"><uri content-type="original_file" xlink:type="simple">https://binary.pensoft.net/fig/393907</uri></graphic></fig><p>Head capsule with short, sparse bristles; coloration of head capsule dark brown; frontal marks slightly lighter than rest of head capsule, with poorly defined margins. Pronotum subhexagonal, with anterior margin straight, without central incision; lateral margins very straight and well-marked; pronotum with few sparse bristles and short hairs. Tergites and sternites with short hairs covering the plates. Fore coxa with a set of 4–5 prominent long bristles; inner face of fore tibia with two rows of 6–7 thick bristles.</p><p><bold><italic>Worker</italic></bold> (Figs <xref ref-type="fig" rid="F2">2</xref>–<xref ref-type="fig" rid="F4">4</xref>). Monomorphic. Small and rounded fontanelle; postclypeus rather slightly inflated; head capsule covered with medium and long bristles. Left mandible with prominent apical tooth compared to M1 + 2, triangular M3 with lateral margins forming a right/acute angle, molar process not concealed by molar prominence. Pronotum with long bristles, concentrated along margin of anterior and posterior lobes. Tergites and sternites with dense cover of long bristles, facing the posterior region or upwards. Fore coxa with a set of 4–5 thick bristles; inner face of fore femur with long bristles. Fore tibia moderately inflated, inner face of fore tibia with two rows of 6–7 thick bristles.</p><fig id="F3" position="float" orientation="portrait"><object-id xmlns:xlink="http://www.w3.org/1999/xlink" content-type="doi" xlink:type="simple">10.3897/zookeys.922.47347.figure3</object-id><object-id xmlns:xlink="http://www.w3.org/1999/xlink" content-type="arpha" xlink:type="simple">F7E1BB71-6FDB-567F-955C-F7F0D0B8B3E1</object-id><label>Figure 3.</label><caption><p>Digestive tube from left to right: dorsal, right, ventral and left views (gut regions indicated: <italic>C</italic> = crop, <italic>M</italic> = mesenteron, <italic>P1</italic> = ileum, <italic>P3a</italic> and <italic>b</italic> = paunch, <italic>P4</italic> = colon, <italic>P5</italic> = rectum, EVS = enteric valve seating). Scale bar: 0.5 mm.</p></caption><graphic xmlns:xlink="http://www.w3.org/1999/xlink" xlink:href="zookeys-922-035-g003.jpg" position="float" orientation="portrait" xlink:type="simple" id="oo_393908.jpg"><uri content-type="original_file" xlink:type="simple">https://binary.pensoft.net/fig/393908</uri></graphic></fig><fig id="F4" position="float" orientation="portrait"><object-id xmlns:xlink="http://www.w3.org/1999/xlink" content-type="doi" xlink:type="simple">10.3897/zookeys.922.47347.figure4</object-id><object-id xmlns:xlink="http://www.w3.org/1999/xlink" content-type="arpha" xlink:type="simple">D8B805B6-1608-55D4-BD82-DEFD4F55EFA4</object-id><label>Figure 4.</label><caption><p>Worker enteric valve of <italic><tp:taxon-name><tp:taxon-name-part taxon-name-part-type="genus" reg="Rustitermes">Rustitermes</tp:taxon-name-part> <tp:taxon-name-part taxon-name-part-type="species" reg="boteroi">boteroi</tp:taxon-name-part></tp:taxon-name></italic> sp. nov. <bold>A</bold> EV fully stretched laterally, showing the six cushions (end cushion bisected) <bold>B</bold> EV detail of smallest cushion in A <bold>C</bold> whole mount EV lateral profile of cushions. Food flow in each image from bottom to top.</p></caption><graphic xmlns:xlink="http://www.w3.org/1999/xlink" xlink:href="zookeys-922-035-g004.jpg" position="float" orientation="portrait" xlink:type="simple" id="oo_393909.jpg"><uri content-type="original_file" xlink:type="simple">https://binary.pensoft.net/fig/393909</uri></graphic></fig><p>Mixed segment (MS) separated from ileum (P1) by a simple transverse junction; P1 of uniform width along entire length, forming an inverted C in ventral view. Enteric valve without armature, with six pyriform cushions of slightly different dimensions, the two largest and two smallest cushions adjacent to each other. The center of each cushion is formed into a lumen-facing pouch consisting of about 60 fringed scales. The remainder of the cushions consists of 50–75 (depending on size of cushion) larger fringed polygons. The cuticle between the cushions is composed of even larger fringed cuboidal scales. All cushions are wider at base (near P1) and narrower at apex (near P3). Tubular and short EV seating. Worker measurements highly variable among and within different colonies (Table <xref ref-type="table" rid="T2">2</xref>).</p><table-wrap id="T2" position="float" orientation="portrait"><label>Table 2.</label><caption><p>Measurements (mm) of 9 colonies (n = 10) of <italic><tp:taxon-name><tp:taxon-name-part taxon-name-part-type="genus" reg="Rustitermes">Rustitermes</tp:taxon-name-part> <tp:taxon-name-part taxon-name-part-type="species" reg="boteroi">boteroi</tp:taxon-name-part></tp:taxon-name></italic> sp. nov. L = length, W = width.</p></caption><table id="TID0EP2AG" rules="all"><tbody><tr><th rowspan="1" colspan="1"/><th rowspan="1" colspan="1">Length of head with postclypeus</th><th rowspan="1" colspan="1">Max. width of head</th><th rowspan="1" colspan="1">Hind tibia L</th><th rowspan="1" colspan="1">Fore tibia W</th><th rowspan="1" colspan="1">Fore tibia L</th><th rowspan="1" colspan="1">Ratio fore tibia W/L</th></tr><tr><td rowspan="1" colspan="1">Holotype</td><td rowspan="1" colspan="1">0.95</td><td rowspan="1" colspan="1">0.95</td><td rowspan="1" colspan="1">0.88</td><td rowspan="1" colspan="1">0.18</td><td rowspan="1" colspan="1">0.58</td><td rowspan="1" colspan="1">0.30</td></tr><tr><td rowspan="1" colspan="1">PU602</td><td rowspan="1" colspan="1">0.79–0.89 (0.86)</td><td rowspan="1" colspan="1">0.96–1.00 (0.99)</td><td rowspan="1" colspan="1">0.95–1.04 (0.99)</td><td rowspan="1" colspan="1">0.14–0.16 (0.15)</td><td rowspan="1" colspan="1">0.74–0.79 (0.78)</td><td rowspan="1" colspan="1">0.18–0.21 (0.20)</td></tr><tr><td rowspan="1" colspan="1">AG360</td><td rowspan="1" colspan="1">0.8–1.05 (0.86)</td><td rowspan="1" colspan="1">0.85–1.18 (0.92)</td><td rowspan="1" colspan="1">0.53–0.75 (0.63)</td><td rowspan="1" colspan="1">0.10–0.15 (0.13)</td><td rowspan="1" colspan="1">0.43–0.53 (0.46)</td><td rowspan="1" colspan="1">0.24–0.29 (0.28)</td></tr><tr><td rowspan="1" colspan="1">BO431</td><td rowspan="1" colspan="1">0.82–0.96 (0.90)</td><td rowspan="1" colspan="1">1.02–1.09 (1.04)</td><td rowspan="1" colspan="1">0.89–0.98 (0.95)</td><td rowspan="1" colspan="1">0.14–0.18 (0.16)</td><td rowspan="1" colspan="1">0.72–0.77 (0.75)</td><td rowspan="1" colspan="1">0.18–0.23 (0.21)</td></tr><tr><td rowspan="1" colspan="1">EC400</td><td rowspan="1" colspan="1">0.92–0.95 (0.89)</td><td rowspan="1" colspan="1">1.0–1.04 (1.01)</td><td rowspan="1" colspan="1">0.98–1.04 (1.01)</td><td rowspan="1" colspan="1">0.16–0.19 (0.18)</td><td rowspan="1" colspan="1">0.77–0.82 (0.80)</td><td rowspan="1" colspan="1">0.20–0.24 (0.23)</td></tr><tr><td rowspan="1" colspan="1"><named-content xmlns:xlink="http://www.w3.org/1999/xlink" content-type="dwc:institutional_code" xlink:type="simple">MZUSP</named-content> 13712</td><td rowspan="1" colspan="1">0.80–0.84 (0.83)</td><td rowspan="1" colspan="1">0.98–1.12 (1.04)</td><td rowspan="1" colspan="1">0.77–0.88 (0.84)</td><td rowspan="1" colspan="1">0.13–0.18 (0.15)</td><td rowspan="1" colspan="1">0.63–0.72 (0.67)</td><td rowspan="1" colspan="1">0.19–0.26 (0.22)</td></tr><tr><td rowspan="1" colspan="1">FG411</td><td rowspan="1" colspan="1">0.80–0.85 (0.82)</td><td rowspan="1" colspan="1">0.87–0.93 (0.89)</td><td rowspan="1" colspan="1">0.68–0.80 (0.74)</td><td rowspan="1" colspan="1">0.17–0.20 (0.18)</td><td rowspan="1" colspan="1">0.55–0.58 (0.57)</td><td rowspan="1" colspan="1">0.33–0,35 (0.33)</td></tr><tr><td rowspan="1" colspan="1">PA8</td><td rowspan="1" colspan="1">0.82–0.89 (0.85)</td><td rowspan="1" colspan="1">0.88–0.95 (0.91)</td><td rowspan="1" colspan="1">0.88–0.96 (0.91)</td><td rowspan="1" colspan="1">0.16–0.19 (0.18)</td><td rowspan="1" colspan="1">0.68–0.75 (0.73)</td><td rowspan="1" colspan="1">0.21–0.27 (0.24)</td></tr><tr><td rowspan="1" colspan="1">TT1614</td><td rowspan="1" colspan="1">0.77–0.88 (0.82)</td><td rowspan="1" colspan="1">0.86–0.91 (0.89)</td><td rowspan="1" colspan="1">0.88–0.96 (0.90)</td><td rowspan="1" colspan="1">0.14–0.18 (0.16)</td><td rowspan="1" colspan="1">0.70–0.74 (0.72)</td><td rowspan="1" colspan="1">0.19–0.24 (0.22)</td></tr><tr><td rowspan="1" colspan="1"><abbrev xmlns:xlink="http://www.w3.org/1999/xlink" content-type="institution" xlink:title="Colección de artrópodos terrestres de la Amazonía Colombiana of the SINCHI Institute in Leticia, Amazonas, Colombia" id="ABBRID0EM4AE" xlink:type="simple">CATAC</abbrev>-0954</td><td rowspan="1" colspan="1">0.85–1.01 (0.91)</td><td rowspan="1" colspan="1">0.93–1.02 (0.99)</td><td rowspan="1" colspan="1">0.77–0.85 (0.82)</td><td rowspan="1" colspan="1">0.16–0.20 (0.18)</td><td rowspan="1" colspan="1">0.65–0.71 (0.69)</td><td rowspan="1" colspan="1">0.20–0.24 (0.22)</td></tr></tbody></table></table-wrap></tp:treatment-sec><tp:treatment-sec sec-type="comparisons" id="SECID0ED5AE"><title>Comparison and remarks.</title><p>The digestive tube coiling of the new genus is similar to <italic><tp:taxon-name><tp:taxon-name-part taxon-name-part-type="genus" reg="Hydrecotermes">Hydrecotermes</tp:taxon-name-part></tp:taxon-name></italic>, but <italic><tp:taxon-name><tp:taxon-name-part taxon-name-part-type="genus" reg="Rustitermes">R.</tp:taxon-name-part> <tp:taxon-name-part taxon-name-part-type="species" reg="boteroi">boteroi</tp:taxon-name-part></tp:taxon-name></italic> sp. nov. can be differentiated by the worker, which has thick bristles along the inner margin of the fore tibia, absent in <italic><tp:taxon-name><tp:taxon-name-part taxon-name-part-type="genus" reg="Hydrecotermes">Hydrecotermes</tp:taxon-name-part></tp:taxon-name></italic>. In the workers, the enteric valve and the digestive tube may be similar to <italic><tp:taxon-name><tp:taxon-name-part taxon-name-part-type="genus" reg="Aparatermes">Aparatermes</tp:taxon-name-part></tp:taxon-name></italic>, but the cuticle between the cushions in <italic><tp:taxon-name><tp:taxon-name-part taxon-name-part-type="genus" reg="Aparatermes">Aparatermes</tp:taxon-name-part></tp:taxon-name></italic> does not have cuboidal scales. In <italic><tp:taxon-name><tp:taxon-name-part taxon-name-part-type="genus" reg="Aparatermes">Aparatermes</tp:taxon-name-part></tp:taxon-name></italic> the insertion of P1 in P3 occurs in dorsal view with a trilobate EV setting, in <italic><tp:taxon-name><tp:taxon-name-part taxon-name-part-type="genus" reg="Rustitermes">Rustitermes</tp:taxon-name-part></tp:taxon-name></italic> the enteric valve seating (EVS) is not trilobate. Also, the enteric valve of <italic><tp:taxon-name><tp:taxon-name-part taxon-name-part-type="genus" reg="Aparatermes">Aparatermes</tp:taxon-name-part></tp:taxon-name></italic> has small spines or pointy scales, which are absent in <italic><tp:taxon-name><tp:taxon-name-part taxon-name-part-type="genus" reg="Rustitermes">R.</tp:taxon-name-part> <tp:taxon-name-part taxon-name-part-type="species" reg="boteroi">boteroi</tp:taxon-name-part></tp:taxon-name></italic> sp. nov.; in addition, the EV in <italic><tp:taxon-name><tp:taxon-name-part taxon-name-part-type="genus" reg="Aparatermes">Aparatermes</tp:taxon-name-part></tp:taxon-name></italic> has the posterior portion of the pads without scales. The imago presents a visible molar process and fore tibia with two rows of thick bristles.</p></tp:treatment-sec><tp:treatment-sec sec-type="Molecular analysis" id="SECID0EYAAG"><title>Molecular analysis.</title><p>The Bayesian phylogeny using the COI marker clearly separates <italic><tp:taxon-name><tp:taxon-name-part taxon-name-part-type="genus" reg="Rustitermes">Rustitermes</tp:taxon-name-part></tp:taxon-name></italic> gen. nov. from the other soldierless termites (Figure <xref ref-type="fig" rid="F5">5</xref>). The new genus was recovered as sister group of <italic><tp:taxon-name><tp:taxon-name-part taxon-name-part-type="genus" reg="Patawatermes">Patawatermes</tp:taxon-name-part></tp:taxon-name></italic>, but without high posterior probability support.</p><fig id="F5" position="float" orientation="portrait"><object-id xmlns:xlink="http://www.w3.org/1999/xlink" content-type="doi" xlink:type="simple">10.3897/zookeys.922.47347.figure5</object-id><object-id xmlns:xlink="http://www.w3.org/1999/xlink" content-type="arpha" xlink:type="simple">4D8E8658-D49D-595C-9F68-E0E4EC6DE92D</object-id><label>Figure 5.</label><caption><p>Bayesian phylogenetic tree of the <tp:taxon-name><tp:taxon-name-part taxon-name-part-type="subfamily">Apicotermitinae</tp:taxon-name-part></tp:taxon-name> subfamily using the COI region. In red, <italic><tp:taxon-name><tp:taxon-name-part taxon-name-part-type="genus" reg="Rustitermes">Rustitermes</tp:taxon-name-part> <tp:taxon-name-part taxon-name-part-type="species" reg="boteroi">boteroi</tp:taxon-name-part></tp:taxon-name></italic> gen. et sp. nov. Branch support is posterior probability.</p></caption><graphic xmlns:xlink="http://www.w3.org/1999/xlink" xlink:href="zookeys-922-035-g005.jpg" position="float" orientation="portrait" xlink:type="simple" id="oo_393910.jpg"><uri content-type="original_file" xlink:type="simple">https://binary.pensoft.net/fig/393910</uri></graphic></fig></tp:treatment-sec><tp:treatment-sec sec-type="etymology" id="SECID0ENCAG"><title>Etymology.</title><p>Named in honor of Michael K. Rust, retired professor of urban entomology at the University of California, Riverside (UCR), and mentor of RHS. Mike encouraged RHS to publish his first taxonomic paper (<xref ref-type="bibr" rid="B34">Scheffrahn and Rust 1983</xref>).</p></tp:treatment-sec><ref-list><ref id="B34"><mixed-citation xmlns:xlink="http://www.w3.org/1999/xlink" xlink:type="simple"><person-group><name name-style="western"><surname>Scheffrahn</surname><given-names>RH</given-names></name><name name-style="western"><surname>Rust</surname><given-names>MK</given-names></name></person-group> (<year>1983</year>) <article-title><italic><tp:taxon-name><tp:taxon-name-part taxon-name-part-type="genus">Tenuirostritermes</tp:taxon-name-part> <tp:taxon-name-part taxon-name-part-type="species">cinereus</tp:taxon-name-part></tp:taxon-name></italic> (Buckley), a nasutitermitine termite from southcentral Texas (<tp:taxon-name><tp:taxon-name-part taxon-name-part-type="order">Isoptera</tp:taxon-name-part></tp:taxon-name>: <tp:taxon-name><tp:taxon-name-part taxon-name-part-type="family">Termitidae</tp:taxon-name-part></tp:taxon-name>).</article-title><source>Sociobiology</source><volume>8</volume>: <fpage>77</fpage>–<lpage>87</lpage>.</mixed-citation></ref></ref-list></tp:taxon-treatment>
