# Supplementary material for: Rustitermes boteroi, a new genus and species of soldierless termites (Blattodea, Isoptera, Apicotermitinae) from South America
Source: Zookeys. 2020 Mar 25;922:35–49. doi: 10.3897/zookeys.922.47347 (PMC7113326; doi:10.3897/zookeys.922.47347)
Supplement: XML Treatment for Rustitermes boteroi [file zookeys.922.47347-treatment2.xml]

<!DOCTYPE tp:taxon-treatment
  PUBLIC "-//TaxonX//DTD Taxonomic Treatment Publishing DTD v0 20100105//EN" "tax-treatment-NSO.dtd">
<tp:taxon-treatment xmlns:tp="http://www.plazi.org/taxpub"><tp:treatment-meta><kwd-group><label>Taxon classification</label><kwd><named-content xmlns:xlink="http://www.w3.org/1999/xlink" content-type="kingdom">Animalia</named-content></kwd><kwd><named-content xmlns:xlink="http://www.w3.org/1999/xlink" content-type="order">Blattodea</named-content></kwd><kwd><named-content xmlns:xlink="http://www.w3.org/1999/xlink" content-type="family">Termitidae</named-content></kwd></kwd-group><mixed-citation publication-type="journal"><person-group><name><surname>Castro</surname><given-names>Daniel</given-names></name><name><surname>Constantini</surname><given-names>Joice P.</given-names></name><name><surname>Scheffrahn</surname><given-names>Rudolf H.</given-names></name><name><surname>Carrijo</surname><given-names>Tiago F.</given-names></name><name><surname>Cancello</surname><given-names>Eliana M.</given-names></name></person-group><article-title><italic><tp:taxon-name><tp:taxon-name-part taxon-name-part-type="genus" reg="Rustitermes">Rustitermes</tp:taxon-name-part> <tp:taxon-name-part taxon-name-part-type="species" reg="boteroi">boteroi</tp:taxon-name-part></tp:taxon-name></italic>, a new genus and species of soldierless termites (<tp:taxon-name><tp:taxon-name-part taxon-name-part-type="order">Blattodea</tp:taxon-name-part></tp:taxon-name>, <tp:taxon-name><tp:taxon-name-part taxon-name-part-type="order">Isoptera</tp:taxon-name-part></tp:taxon-name>, <tp:taxon-name><tp:taxon-name-part taxon-name-part-type="subfamily">Apicotermitinae</tp:taxon-name-part></tp:taxon-name>) from South America</article-title><source>Zookeys</source><day>25</day><month>3</month><year>2020</year><volume>922</volume><fpage>35</fpage><lpage>49</lpage><pub-id pub-id-type="doi">10.3897/zookeys.922.47347</pub-id></mixed-citation></tp:treatment-meta><tp:nomenclature><tp:taxon-name><object-id xmlns:xlink="http://www.w3.org/1999/xlink" content-type="arpha" xlink:type="simple">4D8E52D7-339E-539F-8286-6FD6B9652BE3</object-id>
            <tp:taxon-name-part taxon-name-part-type="genus" reg="Rustitermes">Rustitermes</tp:taxon-name-part>
            <tp:taxon-name-part taxon-name-part-type="species" reg="boteroi">boteroi</tp:taxon-name-part>
            <object-id xmlns:xlink="http://www.w3.org/1999/xlink" content-type="zoobank" xlink:type="simple">http://zoobank.org/95C95B44-17A3-464D-AC58-ADE9F3BC168D</object-id>
          </tp:taxon-name><tp:taxon-authority>Constantini, Castro &amp; Scheffrahn</tp:taxon-authority><tp:taxon-status xmlns:xlink="http://www.w3.org/1999/xlink" xlink:type="simple">sp. nov.</tp:taxon-status></tp:nomenclature><tp:treatment-sec sec-type="material" id="SECID0E6DAG"><title>Material examined.</title><p><bold><italic>Holotype</italic>.</bold> Worker from colony labeled as <named-content xmlns:xlink="http://www.w3.org/1999/xlink" content-type="dwc:institutional_code" xlink:type="simple">UF</named-content> no. PU602; the holotype is kept in a separate small vial in the same vial as the paratypes.</p></tp:treatment-sec><tp:treatment-sec sec-type="type locality" id="SECID0ESEAG"><title>Type locality.</title><p>PERU. <italic>Ucayali</italic>, Nueva Requena, <named-content xmlns:xlink="http://www.w3.org/1999/xlink" content-type="dwc:verbatimCoordinates" xlink:type="simple"><named-content content-type="geo-json" specific-use="{&#34;type&#34;:&#34;Point&#34;,&#34;coordinates&#34;:[-74.843660,-8.370070]}" id="NCID0E4EAG" xlink:type="simple">-8.37007, -74.84366</named-content></named-content>.</p></tp:treatment-sec><tp:treatment-sec sec-type="Type repository" id="SECID0ECFAG"><title>Type repository.</title><p>University of Florida, Fort Lauderdale Research and Education Center, Termite Collection in Davie, Florida.</p><p><bold><italic>Paratypes</italic>.</bold> Argentina. <italic>Corrientes</italic>, Santo Tome, (<named-content xmlns:xlink="http://www.w3.org/1999/xlink" content-type="dwc:verbatimCoordinates" xlink:type="simple"><named-content content-type="geo-json" specific-use="{&#34;type&#34;:&#34;Point&#34;,&#34;coordinates&#34;:[-56.084000,-28.579000]}" id="NCID0EYFAG" xlink:type="simple">-28.57900, -56.0840</named-content></named-content>), 1.JUL.1998, 93 m, J. Křeček coll. (<named-content xmlns:xlink="http://www.w3.org/1999/xlink" content-type="dwc:institutional_code" xlink:type="simple">UF</named-content> no. AG360). BOLIVIA. <italic>Cochabamba</italic>, Chapare, Villa Tunari, (<named-content xmlns:xlink="http://www.w3.org/1999/xlink" content-type="dwc:verbatimCoordinates" xlink:type="simple"><named-content content-type="geo-json" specific-use="{&#34;type&#34;:&#34;Point&#34;,&#34;coordinates&#34;:[-60.032930,-18.153430]}" id="NCID0EPGAG" xlink:type="simple">-18.15343, -60.03293</named-content></named-content>), 26.MAY.2013, 408 m, Chase, Křeček, Mullins, Nishimura, Mangold, and Scheffrahn coll. (<named-content xmlns:xlink="http://www.w3.org/1999/xlink" content-type="dwc:institutional_code" xlink:type="simple">UF</named-content> no. BO85). <italic>Beni</italic>, San Javier, (<named-content xmlns:xlink="http://www.w3.org/1999/xlink" content-type="dwc:verbatimCoordinates" xlink:type="simple"><named-content content-type="geo-json" specific-use="{&#34;type&#34;:&#34;Point&#34;,&#34;coordinates&#34;:[-64.890970,-14.702070]}" id="NCID0EBHAG" xlink:type="simple">-14.70207, -64.89097</named-content></named-content>), 29.MAY.2013, 152m, Chase, Křeček, Mullins, Nishimura, Mangold, and Scheffrahn coll. (<named-content xmlns:xlink="http://www.w3.org/1999/xlink" content-type="dwc:institutional_code" xlink:type="simple">UF</named-content> no. BO375); (<named-content xmlns:xlink="http://www.w3.org/1999/xlink" content-type="dwc:verbatimCoordinates" xlink:type="simple"><named-content content-type="geo-json" specific-use="{&#34;type&#34;:&#34;Point&#34;,&#34;coordinates&#34;:[-64.889640,-14.549090]}" id="NCID0ERHAG" xlink:type="simple">-14.54909, -64.88964</named-content></named-content>), 29.MAY.2013, Chase, Křeček, Mullins, Nishimura, Mangold, and Scheffrahn coll. (<named-content xmlns:xlink="http://www.w3.org/1999/xlink" content-type="dwc:institutional_code" xlink:type="simple">UF</named-content> no. BO431, BO437). <italic>Santa Cruz</italic>, Roboré, (<named-content xmlns:xlink="http://www.w3.org/1999/xlink" content-type="dwc:verbatimCoordinates" xlink:type="simple"><named-content content-type="geo-json" specific-use="{&#34;type&#34;:&#34;Point&#34;,&#34;coordinates&#34;:[-60.032930,-18.153430]}" id="NCID0EDIAG" xlink:type="simple">-18.15343, -60.03293</named-content></named-content>), 31.MAY.2013, 408 m, Chase, Křeček, Mullins, Nishimura, Mangold, and Scheffrahn coll. (<named-content xmlns:xlink="http://www.w3.org/1999/xlink" content-type="dwc:institutional_code" xlink:type="simple">UF</named-content> no. BO738). BRASIL. <italic>Alagoas</italic>, Quebrangulo, (<named-content xmlns:xlink="http://www.w3.org/1999/xlink" content-type="dwc:verbatimCoordinates" xlink:type="simple"><named-content content-type="geo-json" specific-use="{&#34;type&#34;:&#34;Point&#34;,&#34;coordinates&#34;:[-36.425900,-9.228800]}" id="NCID0E1IAG" xlink:type="simple">-9.2288, -36.4259</named-content></named-content>), 19.JUN.2000, 780 m, MP Silva coll. (<named-content xmlns:xlink="http://www.w3.org/1999/xlink" content-type="dwc:institutional_code" xlink:type="simple">MZUSP</named-content> 13712). <italic>Bahia</italic>, Conde, (<named-content xmlns:xlink="http://www.w3.org/1999/xlink" content-type="dwc:verbatimCoordinates" xlink:type="simple"><named-content content-type="geo-json" specific-use="{&#34;type&#34;:&#34;Point&#34;,&#34;coordinates&#34;:[-37.730100,-11.771800]}" id="NCID0EMJAG" xlink:type="simple">-11.7718, -37.7301</named-content></named-content>), 15.JUN.2016, 78 m, JP Constantini coll. (<named-content xmlns:xlink="http://www.w3.org/1999/xlink" content-type="dwc:institutional_code" xlink:type="simple">MZUSP</named-content> 26648). <italic>Espírito Santo</italic>, Pedro Canário, (<named-content xmlns:xlink="http://www.w3.org/1999/xlink" content-type="dwc:verbatimCoordinates" xlink:type="simple"><named-content content-type="geo-json" specific-use="{&#34;type&#34;:&#34;Point&#34;,&#34;coordinates&#34;:[-39.844500,-18.355700]}" id="NCID0E5JAG" xlink:type="simple">-18.3557, -39.8445</named-content></named-content>), 20.JUN.2016, 43 m, JP Constantini coll. (<named-content xmlns:xlink="http://www.w3.org/1999/xlink" content-type="dwc:institutional_code" xlink:type="simple">MZUSP</named-content> 26652); 21.JUN.2016, (<named-content xmlns:xlink="http://www.w3.org/1999/xlink" content-type="dwc:institutional_code" xlink:type="simple">MZUSP</named-content> 26676(a), 26677*). <italic>Paraíba</italic>, João Pessoa, (<named-content xmlns:xlink="http://www.w3.org/1999/xlink" content-type="dwc:verbatimCoordinates" xlink:type="simple"><named-content content-type="geo-json" specific-use="{&#34;type&#34;:&#34;Point&#34;,&#34;coordinates&#34;:[-34.861400,-7.148000]}" id="NCID0EYKAG" xlink:type="simple">-7.1480, -34.8614</named-content></named-content>), 01-20.JUN.2000, 66 m, A Vasconcellos coll. (<named-content xmlns:xlink="http://www.w3.org/1999/xlink" content-type="dwc:institutional_code" xlink:type="simple">MZUSP</named-content> 13710, 13711). <italic>Pernambuco</italic>, Recife, Horto Dois Irmãos, (<named-content xmlns:xlink="http://www.w3.org/1999/xlink" content-type="dwc:verbatimCoordinates" xlink:type="simple"><named-content content-type="geo-json" specific-use="{&#34;type&#34;:&#34;Point&#34;,&#34;coordinates&#34;:[-34.947300,-7.999900]}" id="NCID0EPLAG" xlink:type="simple">-7.9999, -34.9473</named-content></named-content>), s/d, 88m, A Vasconcellos coll. (<named-content xmlns:xlink="http://www.w3.org/1999/xlink" content-type="dwc:institutional_code" xlink:type="simple">MZUSP</named-content> 13702). COLOMBIA. <italic>Amazonas</italic>, La Chorrera, Lago grande (<named-content xmlns:xlink="http://www.w3.org/1999/xlink" content-type="dwc:verbatimCoordinates" xlink:type="simple"><named-content content-type="geo-json" specific-use="{&#34;type&#34;:&#34;Point&#34;,&#34;coordinates&#34;:[-72.170611,-2.070660]}" id="NCID0EBMAG" xlink:type="simple">-2.07066, -72.170611</named-content></named-content>), 28.JUN.2016, 133 m, D. Castro coll. (<abbrev xmlns:xlink="http://www.w3.org/1999/xlink" content-type="institution" xlink:title="Colección de artrópodos terrestres de la Amazonía Colombiana of the SINCHI Institute in Leticia, Amazonas, Colombia" id="ABBRID0EGMAG" xlink:type="simple">CATAC</abbrev>-1712); Leticia, (<named-content xmlns:xlink="http://www.w3.org/1999/xlink" content-type="dwc:verbatimCoordinates" xlink:type="simple"><named-content content-type="geo-json" specific-use="{&#34;type&#34;:&#34;Point&#34;,&#34;coordinates&#34;:[-70.005660,-4.046666]}" id="NCID0EOMAG" xlink:type="simple">-4.046666, -70.00566</named-content></named-content>), 13.JUL.2018, 126 m, D. Castro coll. (<abbrev xmlns:xlink="http://www.w3.org/1999/xlink" content-type="institution" xlink:title="Colección de artrópodos terrestres de la Amazonía Colombiana of the SINCHI Institute in Leticia, Amazonas, Colombia" id="ABBRID0ETMAG" xlink:type="simple">CATAC</abbrev>-3137). <italic>Caquetá</italic>, Belén de los Andaquíes, (<named-content xmlns:xlink="http://www.w3.org/1999/xlink" content-type="dwc:verbatimCoordinates" xlink:type="simple"><named-content content-type="geo-json" specific-use="{&#34;type&#34;:&#34;Point&#34;,&#34;coordinates&#34;:[-75.811780,1.351500]}" id="NCID0E4MAG" xlink:type="simple">+1.3515, -75.81178</named-content></named-content>), 23.APR.2018, 280 m, H Artunduaga coll. (<abbrev xmlns:xlink="http://www.w3.org/1999/xlink" content-type="institution" xlink:title="Colección de artrópodos terrestres de la Amazonía Colombiana of the SINCHI Institute in Leticia, Amazonas, Colombia" id="ABBRID0ECNAG" xlink:type="simple">CATAC</abbrev>-3688); (<named-content xmlns:xlink="http://www.w3.org/1999/xlink" content-type="dwc:verbatimCoordinates" xlink:type="simple"><named-content content-type="geo-json" specific-use="{&#34;type&#34;:&#34;Point&#34;,&#34;coordinates&#34;:[-75.789830,1.266630]}" id="NCID0EKNAG" xlink:type="simple">+1.26663, -75.78983</named-content></named-content>), 24.FEB.2016, 252 m, Y. Virguez coll. (<abbrev xmlns:xlink="http://www.w3.org/1999/xlink" content-type="institution" xlink:title="Colección de artrópodos terrestres de la Amazonía Colombiana of the SINCHI Institute in Leticia, Amazonas, Colombia" id="ABBRID0EPNAG" xlink:type="simple">CATAC</abbrev>-1793); (<named-content xmlns:xlink="http://www.w3.org/1999/xlink" content-type="dwc:verbatimCoordinates" xlink:type="simple"><named-content content-type="geo-json" specific-use="{&#34;type&#34;:&#34;Point&#34;,&#34;coordinates&#34;:[-75.905910,1.630630]}" id="NCID0EXNAG" xlink:type="simple">+1.63063, -75.90591</named-content></named-content>), 28.JAN.2017, 758 m, D. Castro coll. (<abbrev xmlns:xlink="http://www.w3.org/1999/xlink" content-type="institution" xlink:title="Colección de artrópodos terrestres de la Amazonía Colombiana of the SINCHI Institute in Leticia, Amazonas, Colombia" id="ABBRID0E3NAG" xlink:type="simple">CATAC</abbrev>-0954); Florencia, (<named-content xmlns:xlink="http://www.w3.org/1999/xlink" content-type="dwc:verbatimCoordinates" xlink:type="simple"><named-content content-type="geo-json" specific-use="{&#34;type&#34;:&#34;Point&#34;,&#34;coordinates&#34;:[-75.613690,1.716694]}" id="NCID0EEOAG" xlink:type="simple">+1.716694, -75.61369</named-content></named-content>), 29.MAR.2016, 527 m, Y. Virguez coll. (<abbrev xmlns:xlink="http://www.w3.org/1999/xlink" content-type="institution" xlink:title="Colección de artrópodos terrestres de la Amazonía Colombiana of the SINCHI Institute in Leticia, Amazonas, Colombia" id="ABBRID0EJOAG" xlink:type="simple">CATAC</abbrev>-1781); San Vicente del Caguan, (<named-content xmlns:xlink="http://www.w3.org/1999/xlink" content-type="dwc:verbatimCoordinates" xlink:type="simple"><named-content content-type="geo-json" specific-use="{&#34;type&#34;:&#34;Point&#34;,&#34;coordinates&#34;:[-74.912940,2.035600]}" id="NCID0EROAG" xlink:type="simple">+2.03560, -74.91294</named-content></named-content>), 14.APR.2018, 339 m, CP Peña coll. (<abbrev xmlns:xlink="http://www.w3.org/1999/xlink" content-type="institution" xlink:title="Colección de artrópodos terrestres de la Amazonía Colombiana of the SINCHI Institute in Leticia, Amazonas, Colombia" id="ABBRID0EWOAG" xlink:type="simple">CATAC</abbrev>-1797). ECUADOR. <italic>Orellana</italic>, Tuptini, (<named-content xmlns:xlink="http://www.w3.org/1999/xlink" content-type="dwc:verbatimCoordinates" xlink:type="simple"><named-content content-type="geo-json" specific-use="{&#34;type&#34;:&#34;Point&#34;,&#34;coordinates&#34;:[-76.397930,-0.671770]}" id="NCID0EAPAG" xlink:type="simple">-0.67177, -76.39793</named-content></named-content>), 28.APR.2011, 223 m, Scheffrahn, Chase, Mangold, Křeček, Myles, Nishimura and Setter coll. (<named-content xmlns:xlink="http://www.w3.org/1999/xlink" content-type="dwc:institutional_code" xlink:type="simple">UF</named-content> no. EC400). FRENCH GUIANA. <italic>Cayenne</italic>, Sinnamary, (<named-content xmlns:xlink="http://www.w3.org/1999/xlink" content-type="dwc:verbatimCoordinates" xlink:type="simple"><named-content content-type="geo-json" specific-use="{&#34;type&#34;:&#34;Point&#34;,&#34;coordinates&#34;:[-52.984790,5.063140]}" id="NCID0ESPAG" xlink:type="simple">+5.06314, -52.98479</named-content></named-content>), 13.FEB.2008, 102 m, J. Křeček coll. (<named-content xmlns:xlink="http://www.w3.org/1999/xlink" content-type="dwc:institutional_code" xlink:type="simple">UF</named-content> no. FG411). PARAGUAY. <italic>Central</italic>, Ypacaraí, (<named-content xmlns:xlink="http://www.w3.org/1999/xlink" content-type="dwc:verbatimCoordinates" xlink:type="simple"><named-content content-type="geo-json" specific-use="{&#34;type&#34;:&#34;Point&#34;,&#34;coordinates&#34;:[-57.200140,-25.380440]}" id="NCID0EEQAG" xlink:type="simple">-25.38044, -57.20014</named-content></named-content>), 27MAY2012, 248 m, Scheffrahn, Chase, Mangold, Křeček and Myles coll. (<named-content xmlns:xlink="http://www.w3.org/1999/xlink" content-type="dwc:institutional_code" xlink:type="simple">UF</named-content> no. PA8). PERU. <italic>Ucayali</italic>, Nueva Requena, (<named-content xmlns:xlink="http://www.w3.org/1999/xlink" content-type="dwc:verbatimCoordinates" xlink:type="simple"><named-content content-type="geo-json" specific-use="{&#34;type&#34;:&#34;Point&#34;,&#34;coordinates&#34;:[-74.843660,-8.370070]}" id="NCID0EWQAG" xlink:type="simple">-8.37007, -74.84366</named-content></named-content>), 29.APR.2014, 185 m, Carrijo, Chase, Constantino, Mangold, Mullins, Křeček, Kuswanto, Nishimura, and Scheffrahn coll. (<named-content xmlns:xlink="http://www.w3.org/1999/xlink" content-type="dwc:institutional_code" xlink:type="simple">UF</named-content> no. PU602, PU613). TRINIDAD AND TOBAGO. <italic>Anse Fourmi</italic>, Manson Hall, (<named-content xmlns:xlink="http://www.w3.org/1999/xlink" content-type="dwc:verbatimCoordinates" xlink:type="simple"><named-content content-type="geo-json" specific-use="{&#34;type&#34;:&#34;Point&#34;,&#34;coordinates&#34;:[-60.601330,11.284670]}" id="NCID0EIRAG" xlink:type="simple">+11.28467, -60.60133</named-content></named-content>), 31.MAY.1996, 472 m, Chase, Mangold, Křeček, and Scheffrahn coll. (<named-content xmlns:xlink="http://www.w3.org/1999/xlink" content-type="dwc:institutional_code" xlink:type="simple">UF</named-content> no. TT619). <italic>Guayaguayare</italic>, Río Claro-Mayaro (+10.23516, – 61,13266), 20.MAY.2003, 41 m, Chase, Mangold, Křeček, and Scheffrahn coll. (<named-content xmlns:xlink="http://www.w3.org/1999/xlink" content-type="dwc:institutional_code" xlink:type="simple">UF</named-content> no. TT1614). VENEZUELA. <italic>Bolívar</italic>, Cantarrana, (<named-content xmlns:xlink="http://www.w3.org/1999/xlink" content-type="dwc:verbatimCoordinates" xlink:type="simple"><named-content content-type="geo-json" specific-use="{&#34;type&#34;:&#34;Point&#34;,&#34;coordinates&#34;:[-61.596940,4.467500]}" id="NCID0EJSAG" xlink:type="simple">+4.46750, -61.59694</named-content></named-content>), 29.APR.2004, 874 m, J. Perozo coll. (<named-content xmlns:xlink="http://www.w3.org/1999/xlink" content-type="dwc:institutional_code" xlink:type="simple">UF</named-content> no. VZ1443.1).</p></tp:treatment-sec><tp:treatment-sec sec-type="diagnosis" id="SECID0EWSAG"><title>Diagnosis.</title><p>Unarmed enteric valve with six slightly asymmetrical cushions, each one forms a central pouch made of about sixty scales, smaller than those between the cushions.</p><p><bold><italic>Imago</italic>.</bold> As described for the genus.</p><p><bold><italic>Worker</italic></bold> (Figs <xref ref-type="fig" rid="F2">2</xref>–<xref ref-type="fig" rid="F4">4</xref>; Table <xref ref-type="table" rid="T2">2</xref>). Monomorphic, head capsule with long and short bristles, with more abundance of long bristles. Head capsule color varying between whitish and yellowish. Antennae with 14 articles densely covered with short hairs and some long bristles. Pronotum with long bristles, concentrated along the margins of the anterior and posterior lobes, with some sparse short bristles in the center of the pronotum. Inner face of fore tibia with two rows of 6–7 thick bristles. Inner face of fore femur with thick bristles. Mesotibia and metatibia with 25–35 long, thick bristles.</p><p>Enteric valve without armature, with six pyriform cushions of slightly different dimensions, each cushion consisting of 50–75 (depending on size of cushion) larger fringed polygons. The cuticle between the cushions is composed of even larger fringed cuboidal scales assembled close to P3.</p></tp:treatment-sec><tp:treatment-sec sec-type="remarks" id="SECID0EWTAG"><title>Remarks.</title><p>See remarks for genus.</p></tp:treatment-sec><tp:treatment-sec sec-type="ecology" id="SECID0E2TAG"><title>Ecology and distribution.</title><p>This species was collected mainly in soil, although it can also be found at the base of trees or occasionally under pieces of wood or fallen tree limbs above ground. Very common in pastures and open areas; found in young rubber crops in great abundance, less abundant in natural forests. Range: from Trinidad and Tobago to northern Argentina and the Atlantic Forest in Brazil (see discussion below); no known records for Chile and Uruguay (Figure <xref ref-type="fig" rid="F6">6</xref>).</p><fig id="F6" position="float" orientation="portrait"><object-id xmlns:xlink="http://www.w3.org/1999/xlink" content-type="doi" xlink:type="simple">10.3897/zookeys.922.47347.figure6</object-id><object-id xmlns:xlink="http://www.w3.org/1999/xlink" content-type="arpha" xlink:type="simple">9EA7CD7D-F964-5A00-BD21-0FC45CC6083E</object-id><label>Figure 6.</label><caption><p>Distribution map of <italic><tp:taxon-name><tp:taxon-name-part taxon-name-part-type="genus" reg="Rustitermes">Rustitermes</tp:taxon-name-part> <tp:taxon-name-part taxon-name-part-type="species" reg="boteroi">boteroi</tp:taxon-name-part></tp:taxon-name></italic> sp. nov. Collection data from the following collections: <abbrev xmlns:xlink="http://www.w3.org/1999/xlink" content-type="institution" xlink:title="Colección de artrópodos terrestres de la Amazonía Colombiana of the SINCHI Institute in Leticia, Amazonas, Colombia" id="ABBRID0EYUAG" xlink:type="simple">CATAC</abbrev> (SINCHI Institute), <named-content xmlns:xlink="http://www.w3.org/1999/xlink" content-type="dwc:institutional_code" xlink:type="simple">MZUSP</named-content> (Museu de Zoologia da Universidade de São Paulo) and <named-content xmlns:xlink="http://www.w3.org/1999/xlink" content-type="dwc:institutional_code" xlink:type="simple">UF</named-content> (University of Florida).</p></caption><graphic xmlns:xlink="http://www.w3.org/1999/xlink" xlink:href="zookeys-922-035-g006.jpg" position="float" orientation="portrait" xlink:type="simple" id="oo_393911.jpg"><uri content-type="original_file" xlink:type="simple">https://binary.pensoft.net/fig/393911</uri></graphic></fig></tp:treatment-sec><tp:treatment-sec sec-type="etymology" id="SECID0ESVAG"><title>Etymology.</title><p>Named in honor of the great Colombian artist Fernando Botero.</p></tp:treatment-sec><tp:treatment-sec><!--Section generated to contain objects referenced in tp:taxon-treatment.--><fig id="F2" position="float" orientation="portrait"><object-id xmlns:xlink="http://www.w3.org/1999/xlink" content-type="doi" xlink:type="simple">10.3897/zookeys.922.47347.figure2</object-id><object-id xmlns:xlink="http://www.w3.org/1999/xlink" content-type="arpha" xlink:type="simple">AEA64880-E5E3-55F8-B179-BC48F4459036</object-id><label>Figure 2.</label><caption><p><italic><tp:taxon-name><tp:taxon-name-part taxon-name-part-type="genus" reg="Rustitermes">Rustitermes</tp:taxon-name-part> <tp:taxon-name-part taxon-name-part-type="species" reg="boteroi">boteroi</tp:taxon-name-part></tp:taxon-name></italic> sp. nov. <bold>A, B</bold> worker head capsule in dorsal and lateral view <bold>C</bold> imago mandibles <bold>D</bold> worker mandibles <bold>E</bold> worker right fore tibia <bold>F</bold> live habitus of worker. MP = molar process. Specimens from lot <abbrev xmlns:xlink="http://www.w3.org/1999/xlink" content-type="institution" xlink:title="Colección de artrópodos terrestres de la Amazonía Colombiana of the SINCHI Institute in Leticia, Amazonas, Colombia" id="ABBRID0EDSAE" xlink:type="simple">CATAC</abbrev> 1797 (<bold>A, B</bold>), <named-content xmlns:xlink="http://www.w3.org/1999/xlink" content-type="dwc:institutional_code" xlink:type="simple">MZUSP</named-content> 26677 (<bold>C, D</bold>), BO437 (<bold>E</bold>).</p></caption><graphic xmlns:xlink="http://www.w3.org/1999/xlink" xlink:href="zookeys-922-035-g002.jpg" position="float" orientation="portrait" xlink:type="simple" id="oo_393907.jpg"><uri content-type="original_file" xlink:type="simple">https://binary.pensoft.net/fig/393907</uri></graphic></fig><fig id="F4" position="float" orientation="portrait"><object-id xmlns:xlink="http://www.w3.org/1999/xlink" content-type="doi" xlink:type="simple">10.3897/zookeys.922.47347.figure4</object-id><object-id xmlns:xlink="http://www.w3.org/1999/xlink" content-type="arpha" xlink:type="simple">D8B805B6-1608-55D4-BD82-DEFD4F55EFA4</object-id><label>Figure 4.</label><caption><p>Worker enteric valve of <italic><tp:taxon-name><tp:taxon-name-part taxon-name-part-type="genus" reg="Rustitermes">Rustitermes</tp:taxon-name-part> <tp:taxon-name-part taxon-name-part-type="species" reg="boteroi">boteroi</tp:taxon-name-part></tp:taxon-name></italic> sp. nov. <bold>A</bold> EV fully stretched laterally, showing the six cushions (end cushion bisected) <bold>B</bold> EV detail of smallest cushion in A <bold>C</bold> whole mount EV lateral profile of cushions. Food flow in each image from bottom to top.</p></caption><graphic xmlns:xlink="http://www.w3.org/1999/xlink" xlink:href="zookeys-922-035-g004.jpg" position="float" orientation="portrait" xlink:type="simple" id="oo_393909.jpg"><uri content-type="original_file" xlink:type="simple">https://binary.pensoft.net/fig/393909</uri></graphic></fig><table-wrap id="T2" position="float" orientation="portrait"><label>Table 2.</label><caption><p>Measurements (mm) of 9 colonies (n = 10) of <italic><tp:taxon-name><tp:taxon-name-part taxon-name-part-type="genus" reg="Rustitermes">Rustitermes</tp:taxon-name-part> <tp:taxon-name-part taxon-name-part-type="species" reg="boteroi">boteroi</tp:taxon-name-part></tp:taxon-name></italic> sp. nov. L = length, W = width.</p></caption><table id="TID0EP2AG" rules="all"><tbody><tr><th rowspan="1" colspan="1"/><th rowspan="1" colspan="1">Length of head with postclypeus</th><th rowspan="1" colspan="1">Max. width of head</th><th rowspan="1" colspan="1">Hind tibia L</th><th rowspan="1" colspan="1">Fore tibia W</th><th rowspan="1" colspan="1">Fore tibia L</th><th rowspan="1" colspan="1">Ratio fore tibia W/L</th></tr><tr><td rowspan="1" colspan="1">Holotype</td><td rowspan="1" colspan="1">0.95</td><td rowspan="1" colspan="1">0.95</td><td rowspan="1" colspan="1">0.88</td><td rowspan="1" colspan="1">0.18</td><td rowspan="1" colspan="1">0.58</td><td rowspan="1" colspan="1">0.30</td></tr><tr><td rowspan="1" colspan="1">PU602</td><td rowspan="1" colspan="1">0.79–0.89 (0.86)</td><td rowspan="1" colspan="1">0.96–1.00 (0.99)</td><td rowspan="1" colspan="1">0.95–1.04 (0.99)</td><td rowspan="1" colspan="1">0.14–0.16 (0.15)</td><td rowspan="1" colspan="1">0.74–0.79 (0.78)</td><td rowspan="1" colspan="1">0.18–0.21 (0.20)</td></tr><tr><td rowspan="1" colspan="1">AG360</td><td rowspan="1" colspan="1">0.8–1.05 (0.86)</td><td rowspan="1" colspan="1">0.85–1.18 (0.92)</td><td rowspan="1" colspan="1">0.53–0.75 (0.63)</td><td rowspan="1" colspan="1">0.10–0.15 (0.13)</td><td rowspan="1" colspan="1">0.43–0.53 (0.46)</td><td rowspan="1" colspan="1">0.24–0.29 (0.28)</td></tr><tr><td rowspan="1" colspan="1">BO431</td><td rowspan="1" colspan="1">0.82–0.96 (0.90)</td><td rowspan="1" colspan="1">1.02–1.09 (1.04)</td><td rowspan="1" colspan="1">0.89–0.98 (0.95)</td><td rowspan="1" colspan="1">0.14–0.18 (0.16)</td><td rowspan="1" colspan="1">0.72–0.77 (0.75)</td><td rowspan="1" colspan="1">0.18–0.23 (0.21)</td></tr><tr><td rowspan="1" colspan="1">EC400</td><td rowspan="1" colspan="1">0.92–0.95 (0.89)</td><td rowspan="1" colspan="1">1.0–1.04 (1.01)</td><td rowspan="1" colspan="1">0.98–1.04 (1.01)</td><td rowspan="1" colspan="1">0.16–0.19 (0.18)</td><td rowspan="1" colspan="1">0.77–0.82 (0.80)</td><td rowspan="1" colspan="1">0.20–0.24 (0.23)</td></tr><tr><td rowspan="1" colspan="1"><named-content xmlns:xlink="http://www.w3.org/1999/xlink" content-type="dwc:institutional_code" xlink:type="simple">MZUSP</named-content> 13712</td><td rowspan="1" colspan="1">0.80–0.84 (0.83)</td><td rowspan="1" colspan="1">0.98–1.12 (1.04)</td><td rowspan="1" colspan="1">0.77–0.88 (0.84)</td><td rowspan="1" colspan="1">0.13–0.18 (0.15)</td><td rowspan="1" colspan="1">0.63–0.72 (0.67)</td><td rowspan="1" colspan="1">0.19–0.26 (0.22)</td></tr><tr><td rowspan="1" colspan="1">FG411</td><td rowspan="1" colspan="1">0.80–0.85 (0.82)</td><td rowspan="1" colspan="1">0.87–0.93 (0.89)</td><td rowspan="1" colspan="1">0.68–0.80 (0.74)</td><td rowspan="1" colspan="1">0.17–0.20 (0.18)</td><td rowspan="1" colspan="1">0.55–0.58 (0.57)</td><td rowspan="1" colspan="1">0.33–0,35 (0.33)</td></tr><tr><td rowspan="1" colspan="1">PA8</td><td rowspan="1" colspan="1">0.82–0.89 (0.85)</td><td rowspan="1" colspan="1">0.88–0.95 (0.91)</td><td rowspan="1" colspan="1">0.88–0.96 (0.91)</td><td rowspan="1" colspan="1">0.16–0.19 (0.18)</td><td rowspan="1" colspan="1">0.68–0.75 (0.73)</td><td rowspan="1" colspan="1">0.21–0.27 (0.24)</td></tr><tr><td rowspan="1" colspan="1">TT1614</td><td rowspan="1" colspan="1">0.77–0.88 (0.82)</td><td rowspan="1" colspan="1">0.86–0.91 (0.89)</td><td rowspan="1" colspan="1">0.88–0.96 (0.90)</td><td rowspan="1" colspan="1">0.14–0.18 (0.16)</td><td rowspan="1" colspan="1">0.70–0.74 (0.72)</td><td rowspan="1" colspan="1">0.19–0.24 (0.22)</td></tr><tr><td rowspan="1" colspan="1"><abbrev xmlns:xlink="http://www.w3.org/1999/xlink" content-type="institution" xlink:title="Colección de artrópodos terrestres de la Amazonía Colombiana of the SINCHI Institute in Leticia, Amazonas, Colombia" id="ABBRID0EM4AE" xlink:type="simple">CATAC</abbrev>-0954</td><td rowspan="1" colspan="1">0.85–1.01 (0.91)</td><td rowspan="1" colspan="1">0.93–1.02 (0.99)</td><td rowspan="1" colspan="1">0.77–0.85 (0.82)</td><td rowspan="1" colspan="1">0.16–0.20 (0.18)</td><td rowspan="1" colspan="1">0.65–0.71 (0.69)</td><td rowspan="1" colspan="1">0.20–0.24 (0.22)</td></tr></tbody></table></table-wrap></tp:treatment-sec></tp:taxon-treatment>
